# Supplementary material for: Effects of exercise programs on cardiopulmonary function and signs and symptoms in patients with post-COVID-19 condition: a systematic review and meta-analysis
Source: Front Med (Lausanne). 2026 Mar 17;13:1772741. doi: 10.3389/fmed.2026.1772741 (PMC13035521; doi:10.3389/fmed.2026.1772741)
Supplement: Supplementary file 9 [file Table_2.xlsx]

## Sheet: Sheet1
Supplementary Table2 Assessment of risk of bias using the PEDro scale.
ID	Author	Q1	Q2	Q3	Q4	Q5	Q6	Q7	Q8	Q9	Q10	Q11	Sum Q2-Q11	Rating
1	Alsharidah et al. (2023)	1	1	1	1	1	0	1	1	1	1	1	10	Excellence
2	da Silva et.al. (2023)	1	1	0	1	0	0	1	1	0	1	1	6	Good
3	Elyazed et.al. (2024)	1	1	0	1	1	0	0	1	1	1	1	7	Good
4	Fares et.al. (2023)	1	1	0	1	1	0	0	1	1	1	1	7	Good
5	Jimeno-Almazán et.al. (2023)	1	1	1	1	1	0	1	1	1	1	1	9	Excellence
6	Li et.al. (2022)	1	1	1	1	0	1	1	0	1	1	1	8	Good
7	Liu et.al. (2020)	1	1	0	1	0	0	0	1	1	1	1	6	Good
8	Longobardi et.al. (2023)	1	1	0	1	0	0	1	1	1	1	1	7	Good
9	Teixeira et.al. (2022)	1	1	0	1	1	0	0	0	1	1	1	6	Good
10	Kaddoussi et.al. (2024)	1	1	1	1	1	0	1	1	1	1	1	9	Excellenct
